# Supplementary material for: Structure and Dynamics of Meprin β in Complex with a Hydroxamate-Based Inhibitor
Source: Int J Mol Sci. 2021 May 26;22(11):5651. doi: 10.3390/ijms22115651 (PMC8197800; doi:10.3390/ijms22115651)
Supplement: Supplementary file 1 [file ijms-22-05651-s001.zip]

Archive with 1 entries (1 files):
- ijms-1230236-supplementary.pdf
